# Supplementary material for: Prognostic impact of soluble PD-L1 derived from tumor-associated macrophages in non-small-cell lung cancer
Source: Cancer Immunol Immunother. 2023 Aug 30;72(11):3755–64. doi: 10.1007/s00262-023-03527-y (PMC10576714; doi:10.1007/s00262-023-03527-y)
Supplement: Supplementary file 3 — Supplementary file3 (XLSX 10 kb) [file 262_2023_3527_MOESM3_ESM.xlsx]

## Sheet: Sheet1
Supplementary Table 1 Patients' characteristics Cases of radical surgery (n=61)
Age (y.o.) (median, range)	70, 49–83
Gender, n (%)
male	43 (70.5)
female	18 (29.5)
Smoking habits, n (%)
never	14 (23.0)
current/formaer	47 (77.0)
Pathology, n (%)
adenocarcinoma	42 (68.9)
squamous cell ca.	17 (27.9)
adeno-squamous cell ca.	1 (1.6)
pleomorphic	1 (1.6)
Tumor size (mm) (median, range)	25, 9–60
Cell grade, n (%)
grade 1	28 (45.9)
grade 2	19 (31.1)
grade 3	14 (23.0)
Pathological stage, n (%)
1A	36 (59.0)
1B	11 (18.0)
2A	5 (8.2)
3A	9 (14.8)
Invasion to lymphatics, n (%)	26 (42.6)
Invasion to microvessels, n (%)	40 (65.6)
