# Supplementary material for: Prognostic impact of soluble PD-L1 derived from tumor-associated macrophages in non-small-cell lung cancer
Source: Cancer Immunol Immunother. 2023 Aug 30;72(11):3755–64. doi: 10.1007/s00262-023-03527-y (PMC10576714; doi:10.1007/s00262-023-03527-y)
Supplement: Supplementary file 4 — Supplementary file4 (XLSX 10 kb) [file 262_2023_3527_MOESM4_ESM.xlsx]

## Sheet: Sheet1
Supplementary Table 2 Patients' characteristics Cases of completely resected invasive carcinomas (n=55)
Age (y.o.) (median, range)	69, 49–83
Gender, n (%)
male	40 (72.7)
female	15 (27.3)
Smoking habits, n (%)
never	13 (23.6)
current/formaer	42 (76.4)
Pathology, n (%)
adenocarcinoma	36 (65.5)
squamous cell ca.	17 (30.9)
adeno-squamous cell ca.	1 (1.8)
pleomorphic	1 (1.8)
Tumor size (mm) (median, range)	25, 10–60
Cell grade, n (%)
grade 1	22 (40.0)
grade 2	19 (34.5)
grade 3	14 (25.5)
Pathological stage, n (%)
1A	30 (54.5)
1B	11 (20.0)
2A	5 (9.1)
3A	9 (16.4)
Invasion to lymphatics, n (%)	25 (45.5)
Invasion to microvessels, n (%)	41 (74.5)
